# Supplementary material for: Intermittent Exposure to Aflatoxin B1 Did Not Affect Neurobehavioral Parameters and Biochemical Markers of Oxidative Stress
Source: Brain Sci. 2023 Feb 23;13(3):386. doi: 10.3390/brainsci13030386 (PMC10046455; doi:10.3390/brainsci13030386)
Supplement: Supplementary file 1 [file brainsci-13-00386-s001.zip]

Archive with 1 entries (1 files):
- brainsci-2216024-supplementary.pdf
